# Supplementary material for: Coastal complexity: Ancient human diets inferred from Bayesian stable isotope mixing models and a primate analogue
Source: PLoS One. 2018 Dec 20;13(12):e0209411. doi: 10.1371/journal.pone.0209411 (PMC6301609; doi:10.1371/journal.pone.0209411)
Supplement: S2 Table — (XLSX) [file pone.0209411.s002.xlsx]

## Sheet: Lewis&Sealy S2 Table
						Original				Flesh		Final (Suess corrected)
Code	Species	Common	Habitat	Type	Tissue	δ15N	δ13C	%N	%C	δ15N	δ13C	δ15N	δ13C	δ13C correction factor	%N	%C	Year	Location	Source	Notes
UCT584	Argobuccinum argo	Whelk	Marine	M. invert.	Flesh	11.1	-14.8			11.1	-14.8	11.1	-14.1	0.7	13.602	44.414	1979	Oudekraal	JS	%N and %C values from other gastropod values
UCT519	Aulacomya ater	Ribbed mussel	Marine	M. invert.	Flesh	6.8	-16.7			6.8	-16.7	6.8	-16	0.7	12.685	44.166	1979	Oudekraal	JS	%N and %C values: ave. ML's values from defatted Mytilus
UCT585	Burnupena sp	Whelk	Marine	M. invert.	Flesh	9.6	-15.7			9.6	-15.7	9.6	-15	0.7	13.602	44.414	1979	Oudekraal	JS
KK.AF.085.D	Cymbula granatina	Granular limpet	Marine	M. invert.	Soft tissues	7.18267	-14.0606	14.459	43.4587	7.18267	-14.0606	7.18267	-12.8606	1.2	14.459	43.4587	2011	South Peninsula	ML	n = 2
KK.AF.087.D	Cymbula granatina	Granular limpet	Marine	M. invert.	Soft tissues	8.39517	-14.9276	13.2647	46.1295	8.39517	-14.9276	8.39517	-13.7276	1.2	13.2647	46.1295	2011	South Peninsula	ML	n = 2
KK.AF.082.D	Cymbula granatina	Granular limpet	Marine	M. invert.	Soft tissues	7.80567	-14.8945	13.528	44.6196	7.80567	-14.8945	7.80567	-13.6645	1.23	13.528	44.6196	2012	South Peninsula	ML	n = 2
KK.AF.083.D	Cymbula granatina	Granular limpet	Marine	M. invert.	Soft tissues	7.92617	-14.0863	13.5912	44.9815	7.92617	-14.0863	7.92617	-12.8563	1.23	13.5912	44.9815	2012	South Peninsula	ML	n = 2
KK.AF.086.D	Cymbula oculus	Ocular limpet	Marine	M. invert.	Soft tissues	8.97917	-11.9361	12.8327	43.3217	8.97917	-11.9361	8.97917	-10.7361	1.2	12.8327	43.3217	2011	South Peninsula	ML	n = 2
KK.AF.084.D	Cymbula oculus	Ocular limpet	Marine	M. invert.	Soft tissues	9.20567	-11.8155	14.0471	44.584	9.20567	-11.8155	9.20567	-10.6155	1.2	14.0471	44.584	2011	South Peninsula	ML	n = 2
KK.AF.088.D	Cymbula oculus	Ocular limpet	Marine	M. invert.	Soft tissues	10.4407	-8.87843	13.2039	44.5313	10.4407	-8.87843	10.4407	-7.67843	1.2	13.2039	44.5313	2011	South Peninsula	ML	n = 2
KK.AF.069.D	Cymbula oculus	Ocular limpet	Marine	M. invert.	Soft tissues	10.0762	-10.7182	13.4341	44.8599	10.0762	-10.7182	10.0762	-9.48818	1.23	13.4341	44.8599	2012	South Peninsula	ML	n = 2
KK.AF.070.D	Cymbula oculus	Ocular limpet	Marine	M. invert.	Soft tissues	10.2852	-10.2857	14.1837	43.2326	10.2852	-10.2857	10.2852	-9.05568	1.23	14.1837	43.2326	2012	South Peninsula	ML	n = 2
KK.AF.068.D	Cymbula oculus	Ocular limpet	Marine	M. invert.	Soft tissues	11.0392	-9.96439	13.4762	44.424	11.0392	-9.96439	11.0392	-8.73439	1.23	13.4762	44.424	2012	South Peninsula	ML	n = 2
UCT517	Jasus lalandii	West coast rock lobster	Marine	M. invert.	Flesh	10.1	-14.3			10.1	-14.3	10.1	-13.6	0.7	13.11	42.12	1979	Oudekraal	JS	%N and %C values: ave. NO's values for this species
OKES RL1	Jasus lalandii	West coast rock lobster	Marine	M. invert.	Muscle	11.02	-13.87	13.25	42.09	11.02	-13.87	11.02	-12.6	1.27	13.25	42.09	2015	Western Cape	NO
OKES RL4	Jasus lalandii	West coast rock lobster	Marine	M. invert.	Muscle	11.36	-13.32	13.14	41.73	11.36	-13.32	11.36	-12.05	1.27	13.14	41.73	2015	Western Cape	NO
OKES RL3	Jasus lalandii	West coast rock lobster	Marine	M. invert.	Muscle	12.46	-12.98	12.93	42.54	12.46	-12.98	12.46	-11.71	1.27	12.93	42.54	2015	Western Cape	NO
KK.AF.010.D	Mytilus galloprovincialis	Mediterranean mussel	Marine	M. invert.	Soft tissues	7.35717	-15.6833	12.5854	45.4553	7.35717	-15.6833	7.35717	-14.4733	1.21	12.5854	45.4553	2010	South Peninsula	ML	n = 2
KK.AF.006.D	Mytilus galloprovincialis	Mediterranean mussel	Marine	M. invert.	Soft tissues	7.71167	-14.8426	12.7531	44.1902	7.71167	-14.8426	7.71167	-13.6326	1.21	12.7531	44.1902	2010	South Peninsula	ML	n = 2
KK.AF.037.D	Mytilus galloprovincialis	Mediterranean mussel	Marine	M. invert.	Soft tissues	7.71817	-15.3215	12.8149	45.0894	7.71817	-15.3215	7.71817	-14.1115	1.21	12.8149	45.0894	2010	South Peninsula	ML	n = 2
KK.AF.039.D	Mytilus galloprovincialis	Mediterranean mussel	Marine	M. invert.	Soft tissues	7.76367	-14.7719	12.8484	44.5405	7.76367	-14.7719	7.76367	-13.5619	1.21	12.8484	44.5405	2010	South Peninsula	ML	n = 2
KK.AF.028.D	Mytilus galloprovincialis	Mediterranean mussel	Marine	M. invert.	Soft tissues	7.78467	-15.3714	13.1004	45.8297	7.78467	-15.3714	7.78467	-14.1614	1.21	13.1004	45.8297	2010	South Peninsula	ML	n = 2
KK.AF.008.D	Mytilus galloprovincialis	Mediterranean mussel	Marine	M. invert.	Soft tissues	7.94817	-14.6616	12.547	43.7698	7.94817	-14.6616	7.94817	-13.4516	1.21	12.547	43.7698	2010	South Peninsula	ML	n = 2
KK.AF.007.D	Mytilus galloprovincialis	Mediterranean mussel	Marine	M. invert.	Soft tissues	8.03967	-14.9414	13.214	44.0782	8.03967	-14.9414	8.03967	-13.7314	1.21	13.214	44.0782	2010	South Peninsula	ML	n = 2
KK.AF.038.D	Mytilus galloprovincialis	Mediterranean mussel	Marine	M. invert.	Soft tissues	8.16867	-14.9073	13.0813	45.3148	8.16867	-14.9073	8.16867	-13.6973	1.21	13.0813	45.3148	2010	South Peninsula	ML	n = 2
KK.AF.001.D	Mytilus galloprovincialis	Mediterranean mussel	Marine	M. invert.	Soft tissues	8.58017	-14.3087	10.4456	38.512	8.58017	-14.3087	8.58017	-13.0987	1.21	10.4456	38.512	2010	South Peninsula	ML	n = 2
KK.AF.029.D	Mytilus galloprovincialis	Mediterranean mussel	Marine	M. invert.	Soft tissues	9.43667	-14.0013	13.4674	44.8765	9.43667	-14.0013	9.43667	-12.7913	1.21	13.4674	44.8765	2010	South Peninsula	ML	n = 2
SHORECRAB 2	Ovalipes trimaculatus	Shore crab	Marine	M. invert.	Muscle	11.81	-13.86	12.12	39.76	11.81	-13.86	11.81	-12.61	1.25	12.12	39.76	NA	False Bay	NO
SHORECRAB 1	Ovalipes trimaculatus	Shore crab	Marine	M. invert.	Muscle	13.39	-14.2	11.82	38.3	13.39	-14.2	13.39	-12.95	1.25	11.82	38.3	NA	False Bay	NO
UCT770	Arctocephalus pusillus	Cape fur seal	Marine	M. vert.	Bone collagen	19.3	-12.6			19.4	-14.2	19.4	-13.46	0.74	11.57	36.59	1982	Paternoster	JS	Juvenile
UCT770	Arctocephalus pusillus	Cape fur seal	Marine	M. vert.	Flesh	19.4	-14.2			19.4	-14.2	19.4	-13.46	0.74	11.57	36.59	1982	Paternoster	JS	Juvenile; %N and %C values: ave. LdN's values for this species
	Arctocephalus pusillus	Cape fur seal	Marine	M. vert.	Muscle	15.24	-15.01	11.8946	37.102	15.24	-15.01	15.24	-13.74	1.27	11.8946	37.102	2015	False Bay	LdN
	Arctocephalus pusillus	Cape Fur Seal	Marine	M. vert.	Muscle	16.06	-14.81	11.0799	33.8486	16.06	-14.81	16.06	-13.54	1.27	11.0799	33.8486	2015	False Bay	LdN
	Arctocephalus pusillus	Cape fur seal	Marine	M. vert.	Muscle	17.13	-15.41	11.7469	38.8121	17.13	-15.41	17.13	-14.14	1.27	11.7469	38.8121	2015	False Bay	LdN
	Boopsoidea inornata	Fransmadam	Marine	M. vert.	Muscle	15.36	-15.04	13.9866	43.0774	15.36	-15.04	15.36	-13.77	1.27	13.9866	43.0774	2015	False Bay	LdN
	Boopsoidea inornata	Fransmadam	Marine	M. vert.	Muscle	15.71	-15.39	14.1837	44.0362	15.71	-15.39	15.71	-14.12	1.27	14.1837	44.0362	2015	False Bay	LdN
	Boopsoidea inornata	Fransmadam	Marine	M. vert.	Muscle	15.83	-14.91	14.3318	43.2086	15.83	-14.91	15.83	-13.64	1.27	14.3318	43.2086	2015	False Bay	LdN
	Callorhinchus capensis	St. Josephs	Marine	M. vert.	Muscle	14.72	-14.27	14.6793	45.7065	14.72	-14.27	14.72	-13.02	1.25	14.6793	45.7065	2014	False Bay	LdN
	Callorhinchus capensis	St. Josephs	Marine	M. vert.	Muscle	14.73	-14.37	14.385	45.1369	14.73	-14.37	14.73	-13.12	1.25	14.385	45.1369	2014	False Bay	LdN
	Callorhinchus capensis	St. Josephs	Marine	M. vert.	Muscle	14.8	-15.06	14.7897	47.0111	14.8	-15.06	14.8	-13.81	1.25	14.7897	47.0111	2014	False Bay	LdN
	Callorhinchus capensis	St. Josephs	Marine	M. vert.	Muscle	14.8	-14.71	14.5449	45.4955	14.8	-14.71	14.8	-13.46	1.25	14.5449	45.4955	2014	False Bay	LdN
	Carcharhinus brachyurus	Bronze whaler	Marine	M. vert.	Muscle	14.87	-14.41	15.4207	47.3488	14.87	-14.41	14.87	-13.16	1.25	15.4207	47.3488	2014	False Bay	LdN
	Carcharhinus brachyurus	Bronze whaler	Marine	M. vert.	Muscle	14.97	-15.03	14.4823	45.0117	14.97	-15.03	14.97	-13.78	1.25	14.4823	45.0117	2014	False Bay	LdN
	Carcharhinus brachyurus	Bronze whaler	Marine	M. vert.	Muscle	15.39	-14.66	14.7412	46.3922	15.39	-14.66	15.39	-13.41	1.25	14.7412	46.3922	2014	False Bay	LdN
	Carcharhinus brachyurus	Bronze whaler	Marine	M. vert.	Muscle	15.54	-15.21	14.2218	46.3817	15.54	-15.21	15.54	-13.96	1.25	14.2218	46.3817	2014	False Bay	LdN
	Carcharhinus brachyurus	Bronze whaler	Marine	M. vert.	Muscle	15.71	-14.79	14.7592	46.9289	15.71	-14.79	15.71	-13.54	1.25	14.7592	46.9289	2014	False Bay	LdN
	Carcharhinus brachyurus	Bronze whaler	Marine	M. vert.	Muscle	15.65	-14.71	14.6448	45.8215	15.65	-14.71	15.65	-13.44	1.27	14.6448	45.8215	2015	False Bay	LdN
	Chrysoblephus laticeps	Red roman	Marine	M. vert.	Muscle	15.81	-15.9	13.8759	45.7964	15.81	-15.9	15.81	-14.65	1.25	13.8759	45.7964	2014	False Bay	LdN
	Chrysoblephus laticeps	Red roman	Marine	M. vert.	Muscle	16.29	-14.18	14.5103	46.5104	16.29	-14.18	16.29	-12.93	1.25	14.5103	46.5104	2014	False Bay	LdN
	Chrysoblephus laticeps	Red roman	Marine	M. vert.	Muscle	15.77	-14.16	14.0047	44.2586	15.77	-14.16	15.77	-12.89	1.27	14.0047	44.2586	2015	False Bay	LdN
	Chrysoblephus laticeps	Red roman	Marine	M. vert.	Muscle	15.78	-14.14	14.8449	46.3923	15.78	-14.14	15.78	-12.87	1.27	14.8449	46.3923	2015	False Bay	LdN
	Clupeidae	Sardine	Marine	M. vert.	Muscle	11.3993	-15.6123	14.2487	43.4245	11.3993	-15.6123	11.3993	-14.2923	1.32	14.2487	43.4245	2016	False Bay	LdN
	Clupeidae	Sardine	Marine	M. vert.	Muscle	11.7316	-15.7505	14.0749	43.544	11.7316	-15.7505	11.7316	-14.4305	1.32	14.0749	43.544	2016	False Bay	LdN
	Clupeidae	Sardine	Marine	M. vert.	Muscle	11.7611	-15.5606	13.7534	42.3317	11.7611	-15.5606	11.7611	-14.2406	1.32	13.7534	42.3317	2016	False Bay	LdN
	Clupeidae	Sardine	Marine	M. vert.	Muscle	12.0425	-15.9552	13.9345	44.4949	12.0425	-15.9552	12.0425	-14.6352	1.32	13.9345	44.4949	2016	False Bay	LdN
	Clupeidae	Sardine	Marine	M. vert.	Muscle	12.9	-15.2	14.2145	45.0831	12.9	-15.2	12.9	-13.88	1.32	14.2145	45.0831	2016	False Bay	LdN
	Clupeidae	Sardine	Marine	M. vert.	Muscle	13.71	-16.73	14.2145	45.0831	13.71	-16.73	13.71	-15.41	1.32	14.2145	45.0831	2016	False Bay	LdN
	Dasyatis chrysonota	Marbled electric ray	Marine	M. vert.	Muscle	14.44	-14.04	14.3362	45.5039	14.44	-14.04	14.44	-12.77	1.27	14.3362	45.5039	2015	False Bay	LdN
	Dipturus oxyrinchus	Sharpnose skate	Marine	M. vert.	Muscle	14.5644	-15.5536	14.4826	44.0273	14.5644	-15.5536	14.5644	-14.2836	1.27	14.4826	44.0273	2015	False Bay	LdN
	Dipturus oxyrinchus	Sharpnose skate	Marine	M. vert.	Muscle	15.02	-14.4	14.4671	45.3447	15.02	-14.4	15.02	-13.13	1.27	14.4671	45.3447	2015	False Bay	LdN
	Dipturus oxyrinchus	Sharpnose skate	Marine	M. vert.	Muscle	15.5093	-15.5755	14.2757	43.9611	15.5093	-15.5755	15.5093	-14.3055	1.27	14.2757	43.9611	2015	False Bay	LdN
	Dipturus oxyrinchus	Sharpnose skate	Marine	M. vert.	Muscle	15.71	-14.14	14.4008	45.2744	15.71	-14.14	15.71	-12.87	1.27	14.4008	45.2744	2015	False Bay	LdN
	Galeorhinus galeus	Soupfin	Marine	M. vert.	Muscle	15.19	-14.81	14.5139	45.7177	15.19	-14.81	15.19	-13.56	1.25	14.5139	45.7177	2014	False Bay	LdN
	Galeorhinus galeus	Soupfin	Marine	M. vert.	Muscle	15.34	-14.32	14.3956	44.5223	15.34	-14.32	15.34	-13.07	1.25	14.3956	44.5223	2014	False Bay	LdN
	Galeorhinus galeus	Soupfin	Marine	M. vert.	Muscle	15.37	-14.9	14.3449	44.5653	15.37	-14.9	15.37	-13.65	1.25	14.3449	44.5653	2014	False Bay	LdN
	Galeorhinus galeus	Soupfin	Marine	M. vert.	Muscle	15.67	-14.29	14.4289	44.1883	15.67	-14.29	15.67	-13.04	1.25	14.4289	44.1883	2014	False Bay	LdN
	Galeorhinus galeus	Soupfin	Marine	M. vert.	Muscle	16.19	-15.06	14.5804	45.2	16.19	-15.06	16.19	-13.81	1.25	14.5804	45.2	2014	False Bay	LdN
	Galeorhinus galeus	Soupfin	Marine	M. vert.	Muscle	16.25	-14.37	13.8111	42.9007	16.25	-14.37	16.25	-13.12	1.25	13.8111	42.9007	2014	False Bay	LdN
	Galeorhinus galeus	Soupfin	Marine	M. vert.	Muscle	16.31	-15.06	14.2695	45.6045	16.31	-15.06	16.31	-13.81	1.25	14.2695	45.6045	2014	False Bay	LdN
	Galeorhinus galeus	Soupfin	Marine	M. vert.	Muscle	16.88	-14.27	15.047	45.1215	16.88	-14.27	16.88	-13.02	1.25	15.047	45.1215	2014	False Bay	LdN
	Gurnard species	Gurnard	Marine	M. vert.	Muscle	13.8389	-14.8697	14.2522	43.7296	13.8389	-14.8697	13.8389	-13.5497	1.32	14.2522	43.7296	2016	False Bay	LdN
	Gurnard species	Gurnard	Marine	M. vert.	Muscle	14.098	-15.1262	14.0383	43.8132	14.098	-15.1262	14.098	-13.8062	1.32	14.0383	43.8132	2016	False Bay	LdN
	Haploblepharus edwardsii	Puffadder shyshark	Marine	M. vert.	Muscle	15.174	-11.2692	16.3587	46.4237	15.174	-11.2692	15.174	-10.0392	1.23	16.3587	46.4237	2012	False Bay	LdN
	Haploblepharus edwardsii	Puffadder shyshark	Marine	M. vert.	Muscle	14.4	-12.88	15.374	44.9231	14.4	-12.88	14.4	-11.61	1.27	15.374	44.9231	2015	False Bay	LdN
	Haploblepharus edwardsii	Puffadder shyshark	Marine	M. vert.	Muscle	15.08	-13.66	14.9076	45.6304	15.08	-13.66	15.08	-12.39	1.27	14.9076	45.6304	2015	False Bay	LdN
	Haploblepharus edwardsii	Puffadder shyshark	Marine	M. vert.	Muscle	15.43	-13.93	14.4886	45.8844	15.43	-13.93	15.43	-12.66	1.27	14.4886	45.8844	2015	False Bay	LdN
	Haploblepharus edwardsii	Puffadder shyshark	Marine	M. vert.	Muscle	16.09	-13.07	14.7938	46.174	16.09	-13.07	16.09	-11.8	1.27	14.7938	46.174	2015	False Bay	LdN
	Haploblepharus pictus	Dark shyshark	Marine	M. vert.	Muscle	13.92	-12.06	15.9339	45.2658	13.92	-12.06	13.92	-10.79	1.27	15.9339	45.2658	2015	False Bay	LdN
	Haploblepharus pictus	Dark shyshark	Marine	M. vert.	Muscle	14.62	-13.44	14.0331	47.3015	14.62	-13.44	14.62	-12.17	1.27	14.0331	47.3015	2015	False Bay	LdN
	Haploblepharus pictus	Dark shyshark	Marine	M. vert.	Muscle	15.0937	-13.7464	14.4366	45.6218	15.0937	-13.7464	15.0937	-12.4764	1.27	14.4366	45.6218	2015	False Bay	LdN
	Isurus oxyrinchus	Shortfin mako	Marine	M. vert.	Muscle	15.77	-15.74	14.6819	46.3333	15.77	-15.74	15.77	-14.49	1.25	14.6819	46.3333	2014	False Bay	LdN
UCT766	Lithognathus lithognathus	White steenbras fish	Marine	M. vert.	Flesh	15.3	-14.9			15.3	-14.9	15.3	-14.16	0.74	14.2	46.1	1982	Kalk Bay	JS	Flesh corr: d13C -2.6 - JS's value from 1986 BAR. %N and %C values from springbok test.
LIZA 4	Liza richardsonii	Mullet	Marine	M. vert.	Muscle	12.99	-18.22	13.97	45.95	12.99	-18.22	12.99	-16.95	1.27	13.97	45.95	2015	Zandvlei	NO
LIZA 1	Liza richardsonii	mullet	Marine	M. vert.	Muscle	15	-16.57	14.2	44.9	15	-16.57	15	-15.3	1.27	14.2	44.9	2015	Zandvlei	NO
LIZA 6	Liza richardsonii	mullet	Marine	M. vert.	Muscle	15.54	-18.25	13.46	45.06	15.54	-18.25	15.54	-16.98	1.27	13.46	45.06	2015	Zandvlei	NO
UCT768	Morus capensis	Cape gannet	Marine	M. vert.	Flesh	13.7	-15.5			13.7	-15.5	13.7	-14.76	0.74	14.1242	45.9597	1982	Yzerfontein	JS
	Mustelus mustelus	Smooth hound	Marine	M. vert.	Muscle	15.48	-14.94	15.8687	50.4667	15.48	-14.94	15.48	-13.69	1.25	15.8687	50.4667	2014	False Bay	LdN
	Mustelus mustelus	Smooth hound	Marine	M. vert.	Muscle	15.58	-14.22	14.1721	43.7959	15.58	-14.22	15.58	-12.97	1.25	14.1721	43.7959	2014	False Bay	LdN
	Mustelus mustelus	Smooth hound	Marine	M. vert.	Muscle	15.64	-15.13	14.3051	45.1829	15.64	-15.13	15.64	-13.88	1.25	14.3051	45.1829	2014	False Bay	LdN
	Mustelus mustelus	Smooth hound	Marine	M. vert.	Muscle	15.69	-14.86	16.2341	51.2924	15.69	-14.86	15.69	-13.61	1.25	16.2341	51.2924	2014	False Bay	LdN
	Mustelus mustelus	Smooth hound	Marine	M. vert.	Muscle	15.8	-15.06	15.0307	46.6377	15.8	-15.06	15.8	-13.81	1.25	15.0307	46.6377	2014	False Bay	LdN
	Mustelus mustelus	Smooth hound	Marine	M. vert.	Muscle	16.24	-14.27	14.504	45.2354	16.24	-14.27	16.24	-13.02	1.25	14.504	45.2354	2014	False Bay	LdN
	Mustelus mustelus	Smooth hound	Marine	M. vert.	Muscle	16.52	-14.28	14.6899	45.9025	16.52	-14.28	16.52	-13.03	1.25	14.6899	45.9025	2014	False Bay	LdN
	Mustelus mustelus	Smooth hound	Marine	M. vert.	Muscle	16.74	-15.42	14.5289	44.991	16.74	-15.42	16.74	-14.17	1.25	14.5289	44.991	2014	False Bay	LdN
	Mustelus mustelus	Smooth hound	Marine	M. vert.	Muscle	16.89	-14.29	14.8584	46.1137	16.89	-14.29	16.89	-13.04	1.25	14.8584	46.1137	2014	False Bay	LdN
	Mustelus palumbes	White spotted smooth hound	Marine	M. vert.	Muscle	14.87	-14.74	14.6023	46.0536	14.87	-14.74	14.87	-13.49	1.25	14.6023	46.0536	2014	False Bay	LdN
	Mustelus palumbes	White spotted smooth hound	Marine	M. vert.	Muscle	15.31	-15.52	14.5887	46.3027	15.31	-15.52	15.31	-14.27	1.25	14.5887	46.3027	2014	False Bay	LdN
UCT586	Pachymetapon	Hottentot fish	Marine	M. vert.	Flesh	12.9	-15.9			12.9	-15.9	12.9	-15.2	0.7	14.44	44.93	1979	Oudekraal	JS	%N and %C values: ave. LdN's values for this species
	Pachymetopon blochii	Hottentot fish	Marine	M. vert.	Muscle	14.86	-15.11	13.9706	44.5675	14.86	-15.11	14.86	-13.86	1.25	13.9706	44.5675	2014	False Bay	LdN
OKES FISH 6 (HOTZ)	Pachymetopon blochii	Hottentot fish	Marine	M. vert.	Muscle	14.13	-15.37	13.77	45.87	14.13	-15.37	14.13	-14.1	1.27	13.77	45.87	2015	Unknown	NO
	Pachymetopon blochii	Hottentot fish	Marine	M. vert.	Muscle	14.84	-14.77	14.9975	45.7171	14.84	-14.77	14.84	-13.5	1.27	14.9975	45.7171	2015	False Bay	LdN
	Pachymetopon blochii	Hottentot fish	Marine	M. vert.	Muscle	14.92	-14.18	14.361	44.5096	14.92	-14.18	14.92	-12.91	1.27	14.361	44.5096	2015	False Bay	LdN
UCT767	Phalacrocorax capensis	Cape cormorant	Marine	M. vert.	Flesh	14.6	-16.3			14.6	-16.3	14.6	-15.56	0.74	14.1242	45.9597	1982	Elands Bay	JS
	Poroderma africanum	Pyjama shark	Marine	M. vert.	Muscle	13.87	-11.32	16.1664	44.573	13.87	-11.32	13.87	-10.05	1.27	16.1664	44.573	2015	False Bay	LdN
	Poroderma africanum	Pyjama shark	Marine	M. vert.	Muscle	14.57	-11.23	15.9767	45.6247	14.57	-11.23	14.57	-9.96	1.27	15.9767	45.6247	2015	False Bay	LdN
	Poroderma africanum	Pyjama shark	Marine	M. vert.	Muscle	14.5969	-13.4353	14.0956	45.1361	14.5969	-13.4353	14.5969	-12.1653	1.27	14.0956	45.1361	2015	False Bay	LdN
	Poroderma africanum	Pyjama shark	Marine	M. vert.	Muscle	15.04	-12.86	13.864	42.9712	15.04	-12.86	15.04	-11.59	1.27	13.864	42.9712	2015	False Bay	LdN
	Poroderma africanum	Pyjama shark	Marine	M. vert.	Muscle	15.54	-12.67	14.5844	46.0549	15.54	-12.67	15.54	-11.4	1.27	14.5844	46.0549	2015	False Bay	LdN
	Poroderma africanum	Pyjama shark	Marine	M. vert.	Muscle	15.69	-14.17	15.524	48.6318	15.69	-14.17	15.69	-12.9	1.27	15.524	48.6318	2015	False Bay	LdN
	Poroderma africanum	Pyjama shark	Marine	M. vert.	Muscle	15.8	-13.33	13.9037	45.1245	15.8	-13.33	15.8	-12.06	1.27	13.9037	45.1245	2015	False Bay	LdN
	Poroderma africanum	Pyjama shark	Marine	M. vert.	Muscle	15.87	-12.78	14.4897	47.0151	15.87	-12.78	15.87	-11.51	1.27	14.4897	47.0151	2015	False Bay	LdN
	Poroderma africanum	Pyjama shark	Marine	M. vert.	Muscle	15.97	-12.72	14.033	43.6292	15.97	-12.72	15.97	-11.45	1.27	14.033	43.6292	2015	False Bay	LdN
	Poroderma africanum	Pyjama shark	Marine	M. vert.	Muscle	16.08	-13.03	14.0683	43.688	16.08	-13.03	16.08	-11.76	1.27	14.0683	43.688	2015	False Bay	LdN
	Poroderma africanum	Pyjama shark	Marine	M. vert.	Muscle	16.29	-12.58	14.7573	46.6654	16.29	-12.58	16.29	-11.31	1.27	14.7573	46.6654	2015	False Bay	LdN
	Poroderma pantherinum	Leopard catshark	Marine	M. vert.	Muscle	15.9879	-12.0873	14.7301	45.1224	15.9879	-12.0873	15.9879	-10.8573	1.23	14.7301	45.1224	2012	False Bay	LdN
	Poroderma pantherinum	Leopard catshark	Marine	M. vert.	Muscle	15.49	-12.27	15.2229	47.4155	15.49	-12.27	15.49	-11	1.27	15.2229	47.4155	2015	False Bay	LdN
	Poroderma pantherinum	Leopard catshark	Marine	M. vert.	Muscle	15.62	-13.63	14.9691	48.0315	15.62	-13.63	15.62	-12.36	1.27	14.9691	48.0315	2015	False Bay	LdN
	Prionace glauca	Blue shark	Marine	M. vert.	Muscle	15.31	-15.89	15.2851	47.7286	15.31	-15.89	15.31	-14.64	1.25	15.2851	47.7286	2014	False Bay	LdN
	Prionace glauca	Blue shark	Marine	M. vert.	Muscle	15.73	-15.9	14.4465	45.5548	15.73	-15.9	15.73	-14.65	1.25	14.4465	45.5548	2014	False Bay	LdN
	Pterogymnus laniarius	Panga	Marine	M. vert.	Muscle	13.88	-14.74	14.43	44.6	13.88	-14.74	13.88	-13.49	1.25	14.43	44.6	2014	False Bay	LdN
	Pterogymnus laniarius	Panga	Marine	M. vert.	Muscle	14.73	-14.48	14.31	44.22	14.73	-14.48	14.73	-13.23	1.25	14.31	44.22	2014	False Bay	LdN
OKES FISH 2	Pterogymnus laniarius	panga	Marine	M. vert.	Muscle	14.28	-15.23	13.19	43.62	14.28	-15.23	14.28	-13.96	1.27	13.19	43.62	2015	False Bay	NO
	Pterogymnus laniarius	Panga	Marine	M. vert.	Muscle	14.6	-14.43	14.11	44.41	14.6	-14.43	14.6	-13.16	1.27	14.11	44.41	2015	False Bay	LdN
	Pterogymnus laniarius	Panga	Marine	M. vert.	Muscle	15.49	-13.96	14.05	44.06	15.49	-13.96	15.49	-12.69	1.27	14.05	44.06	2015	False Bay	LdN
	Pteroplatytrygon violacea	Pelagic stingray	Marine	M. vert.	Muscle	14.58	-14.54	14.5102	45.4974	14.58	-14.54	14.58	-13.27	1.27	14.5102	45.4974	2015	False Bay	LdN
	Raja miraletus	Brown ray	Marine	M. vert.	Muscle	12.92	-14.55	14.1582	44.2811	12.92	-14.55	12.92	-13.28	1.27	14.1582	44.2811	2015	False Bay	LdN
	Raja miraletus	Brown ray	Marine	M. vert.	Muscle	13.77	-15.7	14.3478	44.6704	13.77	-15.7	13.77	-14.43	1.27	14.3478	44.6704	2015	False Bay	LdN
	Raja miraletus	Brown ray	Marine	M. vert.	Muscle	14.22	-15.32	15.102	47.266	14.22	-15.32	14.22	-14.05	1.27	15.102	47.266	2015	False Bay	LdN
	Raja straeleni	Biscuit skate	Marine	M. vert.	Muscle	13.37	-15.18	14.5343	44.5128	13.37	-15.18	13.37	-13.91	1.27	14.5343	44.5128	2015	False Bay	LdN
	Raja straeleni	Biscuit skate	Marine	M. vert.	Muscle	16.36	-15.1	14.048	45.1304	16.36	-15.1	16.36	-13.83	1.27	14.048	45.1304	2015	False Bay	LdN
	Seriola lalandi	Yellowtail	Marine	M. vert.	Muscle	15.03	-15.23	13.5269	43.3993	15.03	-15.23	15.03	-13.98	1.25	13.5269	43.3993	2014	False Bay	LdN
	Seriola lalandi	Yellow tail	Marine	M. vert.	Muscle	15.23	-16.13	14.2024	45.2913	15.23	-16.13	15.23	-14.88	1.25	14.2024	45.2913	2014	False Bay	LdN
	Seriola lalandi	Yellowtail	Marine	M. vert.	Muscle	15.51	-16.33	14.3339	46.6716	15.51	-16.33	15.51	-15.08	1.25	14.3339	46.6716	2014	False Bay	LdN
	Seriola lalandi	Yellowtail	Marine	M. vert.	Muscle	13.71	-15.56	13.8013	43.9002	13.71	-15.56	13.71	-14.29	1.27	13.8013	43.9002	2015	False Bay	LdN
	Seriola lalandi	Yellowtail	Marine	M. vert.	Muscle	14.19	-15.68	14.1734	44.2549	14.19	-15.68	14.19	-14.41	1.27	14.1734	44.2549	2015	False Bay	LdN
	Seriola lalandi	Yellow tail	Marine	M. vert.	Muscle	14.47	-15.5	13.7961	42.5991	14.47	-15.5	14.47	-14.23	1.27	13.7961	42.5991	2015	False Bay	LdN
	Seriola lalandi	Yellow tail	Marine	M. vert.	Muscle	14.54	-15.23	13.472	42.5208	14.54	-15.23	14.54	-13.96	1.27	13.472	42.5208	2015	False Bay	LdN
UCT8455	Seriola lalandii	Yellowtail	Marine	M. vert.	Flesh	12.8	-15			12.8	-15	12.8	-13.95	1.05	13.9	44.09	2002	Cape Town	JS	%N and %C values: ave. LdN's values for this species
UCT8451	Seriola lalandii	Yellowtail	Marine	M. vert.	Flesh	13.7	-15.3			13.7	-15.3	13.7	-14.25	1.05	13.9	44.09	2002	Cape Town	JS	%N and %C values: ave. LdN's values for this species
UCT8453	Seriola lalandii	Yellowtail	Marine	M. vert.	Flesh	13.9	-15.3			13.9	-15.3	13.9	-14.25	1.05	13.9	44.09	2002	Cape Town	JS	%N and %C values: ave. LdN's values for this species
UCT8447	Seriola lalandii	Yellowtail	Marine	M. vert.	Flesh	14	-15.7			14	-15.7	14	-14.65	1.05	13.9	44.09	2002	Cape Town	JS	%N and %C values: ave. LdN's values for this species
UCT8449	Seriola lalandii	Yellowtail	Marine	M. vert.	Flesh	14.4	-15.1			14.4	-15.1	14.4	-14.05	1.05	13.9	44.09	2002	Cape Town	JS	%N and %C values: ave. LdN's values for this species
UCT740	Spheniscus demersus	African penguin	Marine	M. vert.	Flesh	16.1	-15.1			16.1	-15.1	16.1	-14.36	0.74	14.1242	45.9597	1982	Saldanha	JS
	Sphyrna zygaena	Smooth Hammerhead	Marine	M. vert.	Muscle	15.89	-15.12	14.2351	44.2631	15.89	-15.12	15.89	-13.85	1.27	14.2351	44.2631	2015	False Bay	LdN
	Sphyrna zygaena	Smooth Hammerhead	Marine	M. vert.	Muscle	16.21	-14.76	14.0318	43.3512	16.21	-14.76	16.21	-13.49	1.27	14.0318	43.3512	2015	False Bay	LdN
	Squalus acanthias	Spiny dogfish	Marine	M. vert.	Muscle	13.77	-15.28	14.2281	43.9496	13.77	-15.28	13.77	-14.01	1.27	14.2281	43.9496	2015	False Bay	LdN
	Squalus acanthias	Spiny dogfish	Marine	M. vert.	Muscle	14.28	-14.82	14.5594	45.3126	14.28	-14.82	14.28	-13.55	1.27	14.5594	45.3126	2015	False Bay	LdN
	Squalus acanthias	Spiny dogfish	Marine	M. vert.	Muscle	14.66	-14.79	14.9075	46.7433	14.66	-14.79	14.66	-13.52	1.27	14.9075	46.7433	2015	False Bay	LdN
	Squalus acanthias	Spiny dogfish	Marine	M. vert.	Muscle	14.87	-15.04	14.2164	44.5159	14.87	-15.04	14.87	-13.77	1.27	14.2164	44.5159	2015	False Bay	LdN
	Squalus acanthias	Spiny dogfish	Marine	M. vert.	Muscle	15.03	-14.82	14.9162	46.7977	15.03	-14.82	15.03	-13.55	1.27	14.9162	46.7977	2015	False Bay	LdN
	Thyrsites atun	Snoek	Marine	M. vert.	Muscle	14.73	-15.88	14.2201	44.7672	14.73	-15.88	14.73	-14.63	1.25	14.2201	44.7672	2014	False Bay	LdN
	Thyrsites atun	Snoek	Marine	M. vert.	Muscle	15.28	-16.03	13.8978	46.2091	15.28	-16.03	15.28	-14.78	1.25	13.8978	46.2091	2014	False Bay	LdN
	Thyrsites atun	Snoek	Marine	M. vert.	Muscle	15.56	-15.73	12.6593	41.7056	15.56	-15.73	15.56	-14.48	1.25	12.6593	41.7056	2014	False Bay	LdN
	Torpedo marmorata	Blue stingray	Marine	M. vert.	Muscle	15.1	-14.12	14.2146	44.2527	15.1	-14.12	15.1	-12.85	1.27	14.2146	44.2527	2015	False Bay	LdN
UCT788	Unknown	Whale	Marine	M. vert.	Bone collagen	13.5	-12.5			14.2	-14.3	14.2	-13.56	0.74	14.2	46.1	1982	Iziko Museum	JS	Coll-flesh corr: d15N (+0.7) and d13C (-1.82) values from Borrell 2012 for fin whale. %N and %C values from springbok test.
UCT1920	Unknown	Whale	Marine	M. vert.	Bone collagen	12.7	-12.4			13.4	-14.2	13.4	-13.42	0.78	14.2	46.1	1985	Elands Bay	JS	Coll-flesh corr: d15N (+0.7) and d13C (-1.82) values from Borrell 2012 for fin whale. %N and %C values from springbok test.
KK.PF.231.D	Aspalathus capensis		Terrestrial	Plant	Seed	-1.08709	-21.1276	7.32986	43.3606	-1.08709	-21.1276	-1.08709	-19.2276	1.9	7.32986	43.3606	2012	South Peninsula	ML	n = 2
KK.PF.232.D	Aspalathus capensis		Terrestrial	Plant	Seed	-1.05312	-21.8804	6.14401	42.2663	-1.05312	-21.8804	-1.05312	-19.9804	1.9	6.14401	42.2663	2012	South Peninsula	ML	n = 2
KK.PF.136.D	Babiana nana		Terrestrial	Plant	Corm	0.221298	-27.7622	1.0065	38.9719	0.221298	-27.7622	0.221298	-25.9022	1.86	1.0065	38.9719	2010	South Peninsula	ML	n = 3
KK.PF.343.D	Carpobrotus sp	Sour fig	Terrestrial	Plant	Leaf base	2.19064	-23.7998	0.61989	37.3193	2.19064	-23.7998	2.19064	-21.9498	1.85	0.61989	37.3193	2011	South Peninsula	ML	n = 2
KK.PF.339.D	Carpobrotus sp	Sour fig	Terrestrial	Plant	Leaf base	3.64651	-24.1565	0.737616	37.8724	3.64651	-24.1565	3.64651	-22.3065	1.85	0.737616	37.8724	2011	South Peninsula	ML	n = 2
KK.PF.340.D	Carpobrotus sp	Sour fig	Terrestrial	Plant	Leaf base	5.65414	-25.2123	0.307743	41.6439	5.65414	-25.2123	5.65414	-23.3623	1.85	0.307743	41.6439	2011	South Peninsula	ML	n = 2
KK.PF.221.D	Carpobrotus sp	Sour fig	Terrestrial	Plant	Leaf base	-0.403549	-28.3941	0.631978	43.5041	-0.403549	-28.3941	-0.403549	-26.4941	1.9	0.631978	43.5041	2012	South Peninsula	ML	n = 3
KK.PF.218.D	Carpobrotus sp	Sour fig	Terrestrial	Plant	Leaf base	2.19392	-25.6041	0.727213	39.5862	2.19392	-25.6041	2.19392	-23.7041	1.9	0.727213	39.5862	2012	South Peninsula	ML	n = 2
KK.PF.219.D	Carpobrotus sp	Sour fig	Terrestrial	Plant	Leaf base	2.70894	-24.2618	0.680586	41.689	2.70894	-24.2618	2.70894	-22.3618	1.9	0.680586	41.689	2012	South Peninsula	ML	n = 2
KK.PF.220.D	Carpobrotus sp	Sour fig	Terrestrial	Plant	Leaf base	7.19816	-26.4394	0.689251	44.0985	7.19816	-26.4394	7.19816	-24.5394	1.9	0.689251	44.0985	2012	South Peninsula	ML	n = 2
KK.PF.265.D	Chrysanthemoides monilifera	Bitou bush	Terrestrial	Plant	Fruit	-2.77711	-26.2534	0.479587	45.4707	-2.77711	-26.2534	-2.77711	-24.4034	1.85	0.479587	45.4707	2011	South Peninsula	ML	n = 2
KK.PF.267.D	Chrysanthemoides monilifera	Bitou bush	Terrestrial	Plant	Fruit	-1.94826	-25.5577	0.750438	44.9981	-1.94826	-25.5577	-1.94826	-23.7077	1.85	0.750438	44.9981	2011	South Peninsula	ML	n = 2
KK.PF.269.D	Chrysanthemoides monilifera	Bitou bush	Terrestrial	Plant	Fruit	-1.33881	-26.753	0.619344	45.1498	-1.33881	-26.753	-1.33881	-24.903	1.85	0.619344	45.1498	2011	South Peninsula	ML	n = 2
KK.PF.268.D	Chrysanthemoides monilifera	Bitou bush	Terrestrial	Plant	Fruit	-1.13809	-25.6116	1.24206	46.1586	-1.13809	-25.6116	-1.13809	-23.7616	1.85	1.24206	46.1586	2011	South Peninsula	ML	n = 2
KK.PF.266.D	Chrysanthemoides monilifera	Bitou bush	Terrestrial	Plant	Fruit	-0.122065	-25.8702	0.383314	46.093	-0.122065	-25.8702	-0.122065	-24.0202	1.85	0.383314	46.093	2011	South Peninsula	ML	n = 2
KK.PF.202.D	Nylandtia spinosa	Tortoise berry	Terrestrial	Plant	Fruit	0.780396	-26.4095	0.687374	47.4041	0.780396	-26.4095	0.780396	-24.5595	1.85	0.687374	47.4041	2011	South Peninsula	ML	n = 2
KK.PF.205.D	Nylandtia spinosa	Tortoise berry	Terrestrial	Plant	Fruit	1.89345	-26.0593	0.518399	46.7262	1.89345	-26.0593	1.89345	-24.2093	1.85	0.518399	46.7262	2011	South Peninsula	ML	n = 2
KK.PF.204.D	Nylandtia spinosa	Tortoise berry	Terrestrial	Plant	Fruit	2.1987	-26.2358	0.612917	46.2199	2.1987	-26.2358	2.1987	-24.3858	1.85	0.612917	46.2199	2011	South Peninsula	ML	n = 2
KK.PF.200.D	Nylandtia spinosa	Tortoise berry	Terrestrial	Plant	Fruit	2.45765	-27.1632	0.6536	46.1103	2.45765	-27.1632	2.45765	-25.3132	1.85	0.6536	46.1103	2011	South Peninsula	ML	n = 2
KK.PF.203.D	Nylandtia spinosa	Tortoise berry	Terrestrial	Plant	Fruit	3.48434	-25.193	0.550559	47.4162	3.48434	-25.193	3.48434	-23.343	1.85	0.550559	47.4162	2011	South Peninsula	ML	n = 2
KK.PF.423.D	Olea exasperata		Terrestrial	Plant	Fruit	-4.74596	-24.6374	0.827455	46.738	-4.74596	-24.6374	-4.74596	-22.7774	1.86	0.827455	46.738	2010	South Peninsula	ML	n = 2
KK.PF.421.D	Olea exasperata		Terrestrial	Plant	Fruit	-3.76734	-23.987	0.438696	46.9914	-3.76734	-23.987	-3.76734	-22.127	1.86	0.438696	46.9914	2010	South Peninsula	ML	n = 2
KK.PF.376.D	Searsia glauca		Terrestrial	Plant	Fruit	-3.20606	-24.372	0.895064	46.9207	-3.20606	-24.372	-3.20606	-22.472	1.9	0.895064	46.9207	2012	South Peninsula	ML	n = 2
KK.PF.378.D	Searsia glauca		Terrestrial	Plant	Fruit	-2.36384	-26.533	1.13678	46.4026	-2.36384	-26.533	-2.36384	-24.633	1.9	1.13678	46.4026	2012	South Peninsula	ML	n = 2
KK.PF.373.D	Searsia glauca		Terrestrial	Plant	Fruit	-2.29201	-24.7303	0.992835	46.6555	-2.29201	-24.7303	-2.29201	-22.8303	1.9	0.992835	46.6555	2012	South Peninsula	ML	n = 2
KK.PF.377.D	Searsia glauca		Terrestrial	Plant	Fruit	-1.0674	-25.6486	0.865661	46.1589	-1.0674	-25.6486	-1.0674	-23.7486	1.9	0.865661	46.1589	2012	South Peninsula	ML	n = 2
KK.PF.375.D	Searsia laevigata		Terrestrial	Plant	Fruit	-0.401656	-25.7987	0.538888	46.8118	-0.401656	-25.7987	-0.401656	-23.8987	1.9	0.538888	46.8118	2012	South Peninsula	ML	n = 2
KK.PF.374.D	Searsia laevigata		Terrestrial	Plant	Fruit	0.78555	-25.5704	0.470417	46.8862	0.78555	-25.5704	0.78555	-23.6704	1.9	0.470417	46.8862	2012	South Peninsula	ML	n = 2
KK.PF.372.D	Searsia laevigata		Terrestrial	Plant	Fruit	2.34093	-23.2891	0.906762	47.1297	2.34093	-23.2891	2.34093	-21.3891	1.9	0.906762	47.1297	2012	South Peninsula	ML	n = 2
UCT 749	Watsonia pyramidata		Terrestrial	Plant	Corm	2.02125	-23.9757	2.41656	41.4585	2.02125	-23.9757	2.02125	-22.7657	1.21	2.41656	41.4585	1983	South Peninsula	ML	n = 2
UCT 791	Watsonia pyramidata		Terrestrial	Plant	Corm	2.17257	-24.4937	2.54836	41.7922	2.17257	-24.4937	2.17257	-23.2837	1.21	2.54836	41.7922	1983	South Peninsula	ML	n = 2
UCT 751	Watsonia pyramidata		Terrestrial	Plant	Corm	2.90552	-24.2736	2.7379	41.5019	2.90552	-24.2736	2.90552	-23.0636	1.21	2.7379	41.5019	1983	South Peninsula	ML	n = 2
UCT 748	Watsonia pyramidata		Terrestrial	Plant	Corm	3.11624	-23.2244	2.50055	42.0291	3.11624	-23.2244	3.11624	-22.0144	1.21	2.50055	42.0291	1983	South Peninsula	ML	n = 2
UCT 747	Watsonia pyramidata		Terrestrial	Plant	Corm	3.19123	-22.7199	2.60023	41.7056	3.19123	-22.7199	3.19123	-21.5099	1.21	2.60023	41.7056	1983	South Peninsula	ML	n = 2
KK.PF.313.D	Watsonia sp		Terrestrial	Plant	Corm	-5.07405	-26.7741	0.786428	41.7917	-5.07405	-26.7741	-5.07405	-24.8741	1.9	0.786428	41.7917	2012	South Peninsula	ML	n = 3
KK.PF.317.D	Watsonia sp		Terrestrial	Plant	Corm	-4.23068	-25.8305	0.696566	40.6028	-4.23068	-25.8305	-4.23068	-23.9305	1.9	0.696566	40.6028	2012	South Peninsula	ML	n = 2
KK.PF.318.D	Watsonia sp		Terrestrial	Plant	Corm	-4.0754	-26.1372	0.731341	42.0486	-4.0754	-26.1372	-4.0754	-24.2372	1.9	0.731341	42.0486	2012	South Peninsula	ML	n = 2
KK.PF.319.D	Watsonia sp		Terrestrial	Plant	Corm	-3.85643	-26.577	0.737801	41.0858	-3.85643	-26.577	-3.85643	-24.677	1.9	0.737801	41.0858	2012	South Peninsula	ML	n = 2
KK.PF.314.D	Watsonia sp		Terrestrial	Plant	Corm	-3.69897	-26.1464	0.607248	40.4928	-3.69897	-26.1464	-3.69897	-24.2464	1.9	0.607248	40.4928	2012	South Peninsula	ML	n = 2
KK.PF.320.D	Watsonia sp		Terrestrial	Plant	Corm	-3.49389	-25.4514	0.765377	41.1532	-3.49389	-25.4514	-3.49389	-23.5514	1.9	0.765377	41.1532	2012	South Peninsula	ML	n = 2
KK.PF.315.D	Watsonia sp		Terrestrial	Plant	Corm	-2.74896	-27.7675	1.72978	43.4146	-2.74896	-27.7675	-2.74896	-25.8675	1.9	1.72978	43.4146	2012	South Peninsula	ML	n = 2
KK.PF.321.D	Watsonia sp		Terrestrial	Plant	Corm	-1.36342	-24.6253	0.766655	41.1693	-1.36342	-24.6253	-1.36342	-22.7253	1.9	0.766655	41.1693	2012	South Peninsula	ML	n = 2
KK.PF.316.D	Watsonia sp		Terrestrial	Plant	Corm	-1.19564	-25.9312	0.948064	42.0487	-1.19564	-25.9312	-1.19564	-24.0312	1.9	0.948064	42.0487	2012	South Peninsula	ML	n = 3
KK.PF.322.D	Watsonia sp		Terrestrial	Plant	Corm	-1.0968	-24.6576	0.629194	40.8999	-1.0968	-24.6576	-1.0968	-22.7576	1.9	0.629194	40.8999	2012	South Peninsula	ML	n = 2
ARCH 8	Alcelaphus buselaphus caama	Red hartebeest	Terrestrial	Vert.	Bone collagen	4.01	-19.74	16.64	42.86	3.23	-22.34	3.23	-22.34	0	14.2	46.1	1000	Smitswinkelbaai	FR	Flesh corr: d13C -2.6 - JS's value from 1986 BAR. %N and %C values from springbok test.
ARCH 10	Alcelaphus buselaphus caama	Red hartebeest	Terrestrial	Vert.	Bone collagen	4.64	-18.66	17.33	44.37	3.86	-21.26	3.86	-21.26	0	14.2	46.1	1000	Smitswinkelbaai	FR	Flesh corr: d13C -2.6 - JS's value from 1986 BAR. %N and %C values from springbok test.
UCT780	Chersine angulata	Angulate tortoise	Terrestrial	Vert.	Bone collagen	3.1	-23			2.32	-25.6	2.32	-24.46	1.14	14.2	46.1	1982	Cape of Good Hope	JS	Coll-flesh corr: d15N ave. Ambrose 2002 for rats (0.78); d13C ave. Tieszen & Fagre 1993 for mice (2.4). %N and %C values from springbok test.
UCT15582	Hystrix africae-australis	Porcupine	Terrestrial	Vert.	Bone collagen	9.4	-22.9	15.4	42.7	8.62	-25.3	8.62	-23.37	1.93	14.2	46.1	2014	Tokai	JS	Coll-flesh corr: d15N ave. Ambrose 2002 for rats (0.78); d13C ave. Tieszen & Fagre 1993 for mice (2.4). %N and %C values from springbok test.
UCT2551	Procavia capensis	Rock hyrax	Terrestrial	Vert.	Bone collagen	1.7	-21.9			0.92	-24.3	0.92	-22.96	1.34	14.2	46.1	1988	Table Mt	JS	Porcupine Buttress. %N and %C values from springbok test.
UCT735	Raphicerus campestris	Steenbok	Terrestrial	Vert.	Bone collagen	3.4	-21.5			2.62	-24.1	2.62	-22.96	1.14	14.2	46.1	1982	Cape of Good Hope	JS	Flesh corr: d13C -2.6 - JS's value from 1986 BAR. %N and %C values from springbok test.
UCT735	Raphicerus campestris	Steenbok	Terrestrial	Vert.	Flesh	3.2	-24.3			3.2	-24.3	3.2	-23.16	1.14	14.2	46.1	1982	Cape of Good Hope	JS	%N and %C values from springbok test.
ARCH 11	Taurotragus oryx	Eland	Terrestrial	Vert.	Bone collagen	4.17	-19.28	16.15	43.54	3.39	-21.88	3.39	-21.88	0	14.2	46.1	1000	Smitswinkelbaai	FR	Flesh corr: d13C -2.6 - JS's value from 1986 BAR. %N and %C values from springbok test.
ARCH 13	Taurotragus oryx	Eland	Terrestrial	Vert.	Bone collagen	4.7	-19.47	17.12	43.61	3.92	-22.07	3.92	-22.07	0	14.2	46.1	1000	Smitswinkelbaai	FR	Flesh corr: d13C -2.6 - JS's value from 1986 BAR. %N and %C values from springbok test.
102 ELAND CP	Taurotragus oryx	Eland	Terrestrial	Vert.	Bone collagen	4.71	-21.39	16.74	46.06	3.93	-23.99	3.93	-22.25	1.74	14.2	46.1	2006	Cape of Good Hope	FR	Flesh corr: d13C -2.6 - JS's value from 1986 BAR. %N and %C values from springbok test.
101 ELAND CP	Taurotragus oryx	Eland	Terrestrial	Vert.	Bone collagen	6.18	-17.2	16.39	46.03	5.4	-19.8	5.4	-18.06	1.74	14.2	46.1	2006	Cape of Good Hope	FR	Flesh corr: d13C -2.6 - JS's value from 1986 BAR. %N and %C values from springbok test.
105 ELAND CP	Taurotragus oryx	Eland	Terrestrial	Vert.	Bone collagen	6.83	-22.27	16.67	46.15	6.05	-24.87	6.05	-23.13	1.74	14.2	46.1	2006	Cape of Good Hope	FR	Flesh corr: d13C -2.6 - JS's value from 1986 BAR. %N and %C values from springbok test.
100 ELAND CP	Taurotragus oryx	Eland	Terrestrial	Vert.	Bone collagen	8.1	-22.38	16.68	46	7.32	-24.98	7.32	-23.24	1.74	14.2	46.1	2006	Cape of Good Hope	FR	Flesh corr: d13C -2.6 - JS's value from 1986 BAR. %N and %C values from springbok test.
