# Supplementary material for: Coastal complexity: Ancient human diets inferred from Bayesian stable isotope mixing models and a primate analogue
Source: PLoS One. 2018 Dec 20;13(12):e0209411. doi: 10.1371/journal.pone.0209411 (PMC6301609; doi:10.1371/journal.pone.0209411)
Supplement: S3 Table — (XLSX) [file pone.0209411.s003.xlsx]

## Sheet: Lewis&Sealy S3 Table
Year	Average	Pre-industrial	Suess terrestrial	Suess marine	Ave. Alt	Ave. Mlo	Ave. Spo	CDIAC_AS	CDIAC_Baj	CDIAC_BH	CDIAC_CI	CDIAC_KI	CDIAC_Kum	CDIAC_LJ	CDIAC_PB	CSIR_cfa	CSIR_cgo	CSIR_cri	CSIR_cya	CSIR_esp	CSIR_maa	CSIR_mqa	CSIR_sis
1978	-7.491	-6.48	1.011	0.65715			-7.494				-7.488
1979	-7.563	-6.48	1.083	0.70395			-7.475				-7.521			-7.693
1980	-7.61467	-6.48	1.13467	0.737533			-7.545				-7.603			-7.696
1981	-7.6118	-6.48	1.1318	0.73567		-7.593	-7.558				-7.588		-7.603	-7.717
1982	-7.6202	-6.48	1.1402	0.74113		-7.604	-7.528				-7.624		-7.63	-7.715
1983	-7.6905	-6.48	1.2105	0.786825		-7.658	-7.63				-7.673		-7.664	-7.74	-7.778
1984	-7.73567	-6.48	1.25567	0.816183		-7.719	-7.666				-7.659		-7.706	-7.816	-7.848
1985	-7.68388	-6.48	1.20388	0.782519		-7.681	-7.636	-7.593			-7.639	-7.635	-7.706	-7.743	-7.838
1986	-7.6866	-6.48	1.2066	0.78429	-7.825	-7.648	-7.636	-7.653		-7.621	-7.608	-7.616	-7.716	-7.697	-7.846
1987	-7.7367	-6.48	1.2567	0.816855	-7.847	-7.708	-7.683	-7.671		-7.673	-7.683	-7.698	-7.768	-7.773	-7.863
1988	-7.8218	-6.48	1.3418	0.87217	-7.971	-7.783	-7.755	-7.74		-7.723	-7.775	-7.776	-7.846	-7.871	-7.978
1989	-7.8522	-6.48	1.3722	0.89193	-8.034	-7.804	-7.782	-7.755		-7.746	-7.793	-7.811	-7.861	-7.872	-8.064
1990	-7.8612	-6.48	1.3812	0.89778	-8.03	-7.843	-7.8	-7.773		-7.773	-7.783	-7.769	-7.903	-7.89	-8.048
1991	-7.83356	-6.48	1.35356	0.879811	-7.94207	-7.816	-7.78	-7.749		-7.743	-7.759	-7.765	-7.867	-7.92	-8.039	-7.836	-7.81657				-7.80358
1992	-7.85489	-6.48	1.37489	0.893678	-8.029	-7.86338	-7.8045	-7.781		-7.793	-7.809	-7.784	-7.89	-7.911	-8.005	-7.82083	-7.8195				-7.82492	-7.83333
1993	-7.85147	-6.48	1.37147	0.891457	-7.99413	-7.84	-7.79354	-7.778		-7.766	-7.803	-7.788	-7.876	-7.888	-8.003	-7.816	-7.82692				-7.83167	-7.82425	-7.94358
1994	-7.89703	-6.48	1.41703	0.921071	-8.02463	-7.87621	-7.82563	-7.803		-7.803	-7.856	-7.828	-7.922	-7.952	-8.012	-7.84542	-7.85917	-7.94017		-7.9915	-7.86817	-7.85725	-7.98542
1995	-7.93555	-6.48	1.45555	0.946105	-8.06188	-7.93075	-7.85471	-7.845		-7.798	-7.901	-7.883	-7.932	-8.017	-8.048	-7.91758	-7.90483	-7.97567		-8.08667	-7.90742	-7.90525
1996	-7.96775	-6.48	1.48775	0.967041	-8.12767	-7.95108	-7.895	-7.873		-7.858	-7.914	-7.868	-7.987	-8.036	-8.108	-7.91442	-7.91958	-8.02		-8.07683	-7.91483	-7.92258	-8.06583
1997	-7.9854	-6.48	1.5054	0.978512	-8.11633	-7.97096	-7.91087	-7.887	-8.043	-7.86	-7.941	-7.884	-7.998	-8.018	-8.118	-7.94667	-7.92817	-7.99067		-8.1045	-7.964	-7.94575	-8.11033
1998	-8.04996	-6.48	1.56996	1.02047	-8.17425	-8.06004	-7.98154	-7.947	-8.107	-7.953	-8.029	-7.965	-8.088	-8.108	-8.157	-8.02042	-7.99175	-8.10108	-7.98775	-8.14292	-7.99525	-8.00783	-8.13242
1999	-8.07338	-6.48	1.59338	1.0357	-8.20367	-8.05317	-8.00933	-7.988	-8.149	-7.979	-8.032	-8.001	-8.085	-8.128	-8.202	-7.98783	-8.01033	-8.13783	-8.0275	-8.19408	-8.0195	-8.01067	-8.17625
2000	-8.07162	-6.48	1.59162	1.03455	-8.19583	-8.0635	-8.00842	-7.978	-8.15	-7.968	-8.05	-7.969	-8.103	-8.093	-8.208	-8.014	-8.00067	-8.10325		-8.20658	-8.01892	-8.00867	-8.15025
2001	-8.08223	-6.48	1.60223	1.04145	-8.20683	-8.07854	-7.993	-7.988	-8.16	-7.972	-8.065	-7.984	-8.106	-8.105	-8.218	-8.01425	-8.01383	-8.14825		-8.19733	-8.02958	-8.02175	-8.17883
2002	-8.10104	-6.48	1.62104	1.05368	-8.24242	-8.09971	-8.017	-8.018	-8.158	-8.026	-8.08	-8.044	-8.117	-8.139	-8.245	-8.06617	-8.05317		-8.06808			-8.06308	-8.18
2003	-8.15308	-6.48	1.67308	1.0875	-8.33629	-8.161	-8.08129	-8.072	-8.266	-8.063	-8.078	-8.069	-8.175	-8.218	-8.3	-8.08533	-8.1		-8.11017		-8.10767	-8.10008	-8.2795
2004	-8.16373	-6.48	1.68373	1.09443	-8.31762	-8.19612	-8.125	-8.108	-8.235	-8.087	-8.133	-8.102	-8.183	-8.228	-8.266	-8.1185	-8.12158		-8.14008		-8.13508	-8.12375
2005	-8.19281	-6.48	1.71281	1.11333	-8.36208	-8.2215	-8.15642	-8.128	-8.293	-8.098	-8.159	-8.123	-8.208	-8.258	-8.317	-8.14642	-8.1475		-8.16392		-8.155	-8.14817
2006	-8.22199	-6.48	1.74199	1.13229	-8.39604	-8.24987	-8.16446	-8.139	-8.325	-8.126	-8.191	-8.178	-8.248	-8.316	-8.373	-8.15183	-8.16208		-8.17775		-8.17833	-8.1755
2007	-8.23869	-6.48	1.75869	1.14315	-8.41067	-8.26758	-8.1895	-8.135	-8.34	-8.134	-8.167	-8.167	-8.263	-8.32	-8.351	-8.20667	-8.19375		-8.22175			-8.21342
2008	-8.26362	-6.48	1.78362	1.15936	-8.44083	-8.27854	-8.2505	-8.15	-8.364	-8.152	-8.176	-8.19	-8.27	-8.333	-8.403	-8.2285	-8.23308		-8.25508			-8.22983
2009	-8.28971	-6.48	1.80971	1.17631	-8.45908	-8.3295										-8.259	-8.24083		-8.24733		-8.24692	-8.24533
2010	-8.33811	-6.48	1.85811	1.20777	-8.48475	-8.38092	-8.27208									-8.2605	-8.26283	-8.48408	-8.28292			-8.27683
2011	-8.33317	-6.48	1.85317	1.20456	-8.50217	-8.39458	-8.29125									-8.2865	-8.28375		-8.29067			-8.28325
2012	-8.37565	-6.48	1.89565	1.23217	-8.53042	-8.41142	-8.31258									-8.2845	-8.30067	-8.62942	-8.31667		-8.30217	-8.293
2013	-8.39901	-6.48	1.91901	1.24736	-8.61192	-8.44775	-8.3475									-8.342	-8.33825		-8.36067			-8.345
2014	-8.40649	-6.48	1.92649	1.25222	-8.59692	-8.45258	-8.37158									-8.35792	-8.35583		-8.35717			-8.35342
2015	-8.43577	-6.48	1.95577	1.27125	-8.61242	-8.48058	-8.40325									-8.384	-8.38083		-8.39908			-8.39025
2016	-8.50623	-6.48	2.02623	1.31705	-8.641	-8.54292											-8.44583		-8.45667			-8.44475
